# Supplementary material for: Quercetin Sensitizes Retinoblastoma Cells to Mitomycin C Through Transcriptional Modulation of p53-Regulated Apoptotic Genes: A Preclinical Study
Source: Pharmaceuticals (Basel). 2026 Mar 28;19(4):545. doi: 10.3390/ph19040545 (PMC13118558; doi:10.3390/ph19040545)
Supplement: Supplementary file 1 [file pharmaceuticals-19-00545-s001.zip]

Archive with 8 entries (8 files):
- Figure S1.jpg
- flow cytometry raw data.pdf
- Raw data for Figure 1.pdf
- Raw data for Figure 11.pdf
- Raw data for Figure 12.pdf
- Raw data for Figure 2.pdf
- Raw data for Figure 3.pdf
- Raw data for Figure 4.pdf
